# Supplementary material for: SARS-CoV-2 ORF7a potently inhibits the antiviral effect of the host factor SERINC5
Source: Nat Commun. 2022 May 26;13:2935. doi: 10.1038/s41467-022-30609-9 (PMC9135752; doi:10.1038/s41467-022-30609-9)
Supplement: Supplementary file 4 — Source Data [file 41467_2022_30609_MOESM4_ESM.xlsx]

## Sheet: Fig. 1
Fig. 1a						Fig. 1c	Fold change to mock							Fig. 1d Relative CoV-2 gRNA copies					Fig. 1e Fold change to uninfected
Copy number/GAPDH						Hours IFN-β treatment								2 hpi		6 hpi			2 hpi				6 hpi
SERINC1	SERINC2	SERINC3	SERINC4	SERINC5		4	ISG15	SERINC1	SERINC2	SERINC3	SERINC4	SERINC5		―	CoV-2	―	CoV-2		SERINC1	SERINC2	SERINC3	SERINC5	SERINC1	SERINC2	SERINC3	SERINC5
0.406425	0.122103	0.481021	0.004034	0.156623			28.1842	0.5508	0.2657	0.5481	0.3225	0.6392		1.30473e-06	0.021376	9.98e-07	0.375372		1.02722	1.09136	0.871442	0.82924	1.17064	1.14285	1.22904	0.98969
0.327121	0.061368	0.396296	0.003216	0.132658			15.9748	1.2392	1.4167	1.0255	2.2015	1.0448		1.30864e-06	0.008429	1.17e-05	0.356322		0.923529	1.08473	1.0308	0.986809	1.27257	0.824731	1.17625	1.08153
0.263802	0.071529	0.259896	0.002598	0.126441			10.1457	0.5028	0.6144	0.6362	0.4669	1.1554		5.6499e-07	0.009647	3.71e-07	0.196057		1.7064	1.2874	1.00236	1.00794	0.97172	0.787232	1.27056	1.08805
Fig. 1b						8	ISG15	SERINC1	SERINC2	SERINC3	SERINC4	SERINC5
Copy number/GAPDH							54.8431	0.8982	1.1123	1.4073	3.2229	1.62
SERINC1	SERINC2	SERINC3	SERINC4	SERINC5			28.0524	0.857	0.8014	0.861	0.5248	0.552
0.0074503	0.0472886	0.0217485	2.573e-05	0.0097824			23.1379	0.8552	0.8506	0.7366	1.2566	0.6892
0.0165969	0.111306	0.0266019	4.923e-05	0.0101628
0.0072997	0.0613798	0.030612	8.134e-05	0.0111055		16	ISG15	SERINC1	SERINC2	SERINC3	SERINC4	SERINC5
							90.9875	0.6726	0.9525	0.4621	0.3564	0.5785
							53.0249	1.1102	0.891	1.094	3.0902	0.7778
							35.0207	0.9381	0.8205	1.0555	0.9945	0.8276
						24	ISG15	SERINC1	SERINC2	SERINC3	SERINC4	SERINC5
							56.3892	0.791	1.2668	1.7765	0.5162	1.3262
							43.9588	0.601	1.035	0.8713	0.8077	0.772
							54.6714	1.3904	1.4491	1.3303	2.3322	1.3698

## Sheet: Fig. 2
Fig. 2b (Calu-3 cells) % Relative Infectivity
Mock	E.V.	SERINC1	SERINC2	SERINC3	SERINC5		Fig. 2e (Calu-3 cells) % Relative Infectivity
0.006349	100			67.5219	14.7316		Mock	E.V.	SERINC3	SERINC5
0.069941	100			78.9971	22.8188		0	100	99.3917	62.9895
0.110745	100			55.0772	17.9266		0	100	89.0367	68.2824
0.008219	100	84.2321	111.748		12.2371		0	100	64.1676	51.7982
0.007922	100	123.461	136.077		25.1413		Fig. 2e (293T-hACE2 cells) % Relative Infectivity				M. dunni cells
0.009866	100	101.476	108.633		15.1513		Mock	E.V.	SERINC3	SERINC5	E.V.
							0	100	52.8481	48.8626	0.846037
Fig. 2b (293T-hACE2 cells) % Relative Infectivity							0	100	96.2163	68.4616	4.53885
Mock	E.V.	SERINC3	SERINC5				0	100.008	53.1759	37.8104	1.13965
0.070693	100	87.2269	32.755
0.350133	100	73.1962	22.5822
0.446568	100	62.9498	29.3305

## Sheet: Fig. 3
Fig. 3 % Relative Infectivity
	Wuhan-Hu-1		Alpha		Beta		Gamma		Delta
Mock	E.V.	SERINC5	E.V.	SERINC5	E.V.	SERINC5	E.V.	SERINC5	E.V.	SERINC5
0.069991	100	29.6082	100	38.4542	100	37.7406	100	54.7759	100	57.423
0.034588	100	26.4746	100	38.2312	100	41.3302	100	53.7945	100	59.1146
0.057742	100	32.7199	100	46.8073	100	37.7933	100	34.4793	100	42.0338

## Sheet: Fig. 4
Fig. 4a % FITC positive cells							Fig. 4c % Cleaved CCF2 positive cells
293T-hACE2 cells			293T cells				Mock	E.V.	E.V. + NAb	SERINC5	SERINC5 + NAb
Mock	E.V.	SERINC5	Mock	E.V.	SERINC5		0.2	32.3	0.485	5.51	0.165
6.385	26.3	16.95	4.465	5.215	3.55		0.355	25.8	0.665	5.855	0.98
9.58	29.1	19.45	4.035	4.955	3.65		1	34.6	1.615	7.94	1.575
6.275	15.4	20.95	3.27	3.465	5.93

## Sheet: Fig. 5
Fig. 5a (Calu-3 cells) % Relative Infectivity
Mock	E.V.	SERINC5 + E.V.	SERINC5 + ORF7a (250ng)	SERINC5 + ORF7a (500ng)	SERINC5 + ORF7a (750ng)
0.01891	100	22.0768	22.3481	32.6541	61.6456
0.00598	100	25.5955		37.3245	60.8928
0.02419	100	15.193	10.442	33.5775	44.7464
0.010466	100	19.4454	11.0183	31.8254	62.7848
Fig. 5a (293T-hACE2 cells) % Relative Infectivity
Mock	E.V.	SERINC5 + E.V.	SERINC5 + ORFa
2.91607	100	18.8493	79.22
3.25507	100	6.62461	47.1298
7.82428	100	29.5389	84.5977
Fig. 5b (Densitometry)
SERINC5	SERINC5 + ORF7a
1	1.09266
1	0.72436
1	1.06159
Fig. 5c (Densitometry)
WT	ΔORF7a
1	1.93032
1	2.10439
1	2.51082
Fig. 5d % Relative Inhibition
WT + SERINC5			ΔORF7a + SERINC5
24 hpi	36 hpi	48 hpi	24 hpi	36 hpi	48 hpi
26.9435	31.1918	59.4657	37.6954	50.0662	72.6176
19.4918	37.9151	58.4029	37.901	57.7876	70.7985
22.0716	42.2173	46.7296	37.7481	53.8557	69.2922
Fig. 5e (Densitometry)
SERINC5	SERINC5 + ORF7a
1	0.574944
1	0.309018
1	0.556325
Fig. 5f % Relative Infectivity
E.V.	SERINC5 + E.V.	SERINC5 + ORF7a	M. dunni cells E.V.
100	16.48	93.96	0.026
100	53.28	74.4	0.0035
100	56.88	97.85	0.043

## Sheet: Fig. 6
Fig. 6a % Relative Infectivity
WT		∆ORF7a		M. dunni cells
siCon	siS5	siCon	siS5	siCon	siCon
100	112.479	100	143.236	0.00453851	0.00921389
100	117.491	100	148.126	0.00207299	0.00101573
100	96.9308	100	170.288	0.00141891	0.00117182
Fig. 6b (WT) Fold change in normalized CoV-2 sgRNA copies
shCon		shS5
24 hpi	48 hpi	24 hpi	48 hpi
1	43.0637	1	84.0776
1	53.0918	1	31.6353
1	46.2367	1	103.623
1	39.5247	1	107.901
Fig. 6c (∆ORF7a) Fold change in normalized CoV-2 sgRNA copies
shCon		shS5
24 hpi	48 hpi	24 hpi	48 hpi
1	29.9041	1	258.399
1	36.6906	1	594.55
1	98.5601	1	276.805
1	78.1537	1	116.367

## Sheet: Fig. 7
	Fig. 7a Spearman's Rank Correlation Values
	ERGIC53-SERINC5	ERGIC53-ORF7a	ERGIC53-CoV-2 S
	0.589887	0.682217	0.713839
	0.761445	0.816054	0.897647
	0.657256	0.582239	0.830921

## Sheet: Fig. 8
	Fig. 8a % Relative Infectivity
			SERINC5
	Mock	E.V.	E.V.	ORF7a WT	ORF7a Δ9nt	ORF7a Δ18nt	ORF7a Δ57nt	ORF7a Δ96nt
	0.008711	100	28.5821	44.7867	36.3871	43.449	56.5169	49.882
	0.016957	100	20.2587	46.6559	36.1603	44.9234	41.4489	43.6287
	0.009978	100	21.5592	44.5641	32.8244	43.5144	40.9329	39.3479
	Fig. 8b % Relative Infectivity
			SERINC5
	Mock	E.V.	E.V.	ORF7a WT	ORF7a ΔA	ORF7a ΔB	ORF7a ΔC	ORF7a ΔD	ORF7a ΔE	ORF7a ΔF	ORF7a ΔG
	0.017376	100	27.6981	64.2211	57.8653	62.5919	47.5817	48.1285	50.2864	64.9906	68.8862
	0.015673	100	30.4186	63.9947	64.3966	77.5429	60.3492	62.855	67.2808	72.7507	66.9981
	0.022453	100	33.2501	65.4793	54.3364	50.385	43.8236	55.4336	63.2507	42.3294	68.2353
	Fig. 8c % Relative Infectivity
			SERINC5
	Mock	E.V.	E.V.	ORF7a	ORF7aTMCD4
	0.007662	100	34.751	66.0588	43.5557
	0.009381	100	20.265	71.3252	25.1991
	0.011004	100	32.371	82.8246	35.908

## Sheet: Fig. 9
														Fig. 9b % Relative Infectivity
														Mock	EV	SERINC5 + E.V.	SERINC5 + ORF7a (5ng)	SERINC5 + ORF7a (8ng)
														0.007713	100	22.3873	31.2913	45.4337
														0.007786	100	26.1993	42.5968	64.5321
														0.010358	100	28.0166	41.3262	46.8547

## Sheet: Supplementary Fig. S1
Fig. S1 % Relative Infectivity
	A. MLV			CoV-2 S
Mock	E.V.	SERINC3	SERINC5	E.V.	SERINC3	SERINC5
0.067733	100	66.4965	28.6025	100	85.7649	17.8889
0.08608	100	62.3019	35.6964	100	39.4758	13.7376
0.05744	100	46.686	26.0295	100	70.5416	16.7132
				100	35.0577	21.202

[truncated: 5 more sheets: Supplementary Fig. S2, Supplementary Fig. S3, Supplementary Fig. S4, Supplementary Fig. S5, Supplementary Fig. S6]
